# Supplementary material for: LAST-seq: single-cell RNA sequencing by direct amplification of single-stranded RNA without prior reverse transcription and second-strand synthesis
Source: Genome Biol. 2023 Aug 9;24:184. doi: 10.1186/s13059-023-03025-5 (PMC10413806; doi:10.1186/s13059-023-03025-5)
Supplement: Supplementary file 2 — Additional file 2: Table S1. gDNA contamination test. Table S2. Oligos of short IVT templates; primers for long template construction and IVT quantification; primer for SCC4 knockout. Table S3. LAST-seq barcoding primers and library indexing primers. Table S4. Primers for A60 spike-ins. Table S5. Quantification of A60 spike-ins. [file 13059_2023_3025_MOESM2_ESM.xlsx]

## Sheet: Table S1
gDNA contamination test		100pg RNA (ng)	60pg gDNA (ng)	primer-only	% of library
CEL-seq2	rep1	2.1	0.52	N.D.	19.8473
	rep2	2.5	0.55	N.D.	18.0328
LAST-seq	rep1	8.9	0.67	N.D.	7.00104
	rep2	11.5	0.71	N.D.	5.81491

## Sheet: Table S2
Name	Sequence	description
dsDNA_sense	GCCGGTAATACGACTCACTATAGGGAGTTCTACAGTCCGActgtcgacgctccaagtaca	oligo for short dsDNA template and DNA/RNA template
dsDNA_antisense	TGTACTTGGAGCGTCGACAGTCGGACTGTAGAACTCCCTATAGTGAGTCGTATTACCGGC	oligo for short dsDNA template
ssRNA_sense	GCCGGTAATACGACTCACTATAGGGAGTTCTACAGTCCGA	oligo for short ssRNA template
ssRNA_antisense	rUrGrUrArCrUrUrGrGrArGrCrGrUrCrGrArCrArGTCGGACTGTAGAACTCCCTATAGTGAGTCGTATTACCGGC	oligo for short ssRNA template, dsRNA template and DNA/RNA template
dsRNA_sense	GCCGGTAATACGACTCACTATAGGGAGTTCTACAGTCCGArCrUrGrUrCrGrArCrGrCrUrCrCrArArGrUrArCrA	oligo for short dsRNA template
ssRNA_sense_2	GCC GGT AAT ACG ACT CAC TAT AGG GAG TTC TAC AGT CCG ArGrA	oligo for short dsRNA template with two overhanging bases
ssRNA_sense_1	GCC GGT AAT ACG ACT CAC TAT AGG GAG TTC TAC AGT CCG ArA	oligo for short dsRNA template with one overhanging bases
ssRNA_sense_blocker	GCC GGT AAT ACG ACT CAC TAT AGG GAG TTC TAC AGT CCG A/3SpC3/	oligo for short dsRNA template with blocker
pUC18_T7F	GCCGGTAATACGACTCACTATAGGGTCTGTAGCACCGCCTACATACCTC	amplify IVT template from pUC18, ds1.2K
pUC18_polyTR	TTTTTTTTTTTTTTTTTTTTTTTTTTTTTTGGAGACGGTCACAGCTTG	amplify IVT template from pUC18, ds1.2K
Capture_primer_C	5’-GCCGGTAATACGACTCACTATAGGGAGTTCTACAGTCCGACGATCTTTTrUrUrUrUrUrUrUrUrUrUrUrUrUrUrUrUrUrUrC-3’	linear primer for generating long ssRNA template
rvPrimerS	GGAGACGGTCACAGCTTGTC	quantify 5'end of IVT product of T1.2K
RT _fullR	TGAATGGCGAATGGCGCCTGATG	quantify 5'end of IVT product of T1.2K
primer_760	GTTTCCCCCTGGAAGCTCCCT	quantify 3'end of IVT product of T1.2K
RT _300R	GATAGTTACCGGATAAGGCGCAG	quantify 3'end of IVT product of T1.2K
T3p_F	GCAATTAACCCTCACTAAAGG	amplify IVT template from LD220, ds2.2K
T3p_R	TTTTTTTTTTTTTTTTTTTTTTTTTTTTTTgagtaactctttcctgtaggtca	amplify IVT template from LD220, ds2.2K
T200F	gacagtcacatcatgcccctg	quantify 5'end of IVT product of T2.2K
T200R	caggttgctttctcaggtatagt	quantify 5'end of IVT product of T2.2K
Tfull_F	gaacaaaagctgggtaccg	quantify 3'end of IVT product of T2.2K
Tfull_R	gatttttcccgggcacaccag	quantify 3'end of IVT product of T2.2K
SCC4_gRNA	rGrCrArCrArCrGrCrTrTrGrArGrArArGrGrArCrC	crRNA for SCC4
SCC4gF	ACTACAGGCCAACTGGAGC	amplify SCC4 fragments for genome-editing detection kit
SCC4gR	TTTGAGACGGAGTCTCGCTC	amplify SCC4 fragments for genome-editing detection kit
SCC4tF	GTCACTGCTCTCTTTCCTTTTTAGC	genotype edited genome
SCC4tR	CCGTGTGTATTCAGATCCCACC	genotype edited genome

## Sheet: Table S3
Name	sequence
BC2	GGG TGAATG AAA GGT GG CTCTAATACGACTCACTATAGGGAGACGTGTGCTCTTCCGATCT NNNNNNNN GTATCC TCGTATTAGAG	the hairpin primer
BC3	GGG TGAATG AAA GGT GG CTCTAATACGACTCACTATAGGGAGACGTGTGCTCTTCCGATCT NNNNNNNN CATTGG TCGTATTAGAG	the hairpin primer
BC4	GGG TGAATG AAA GGT GG CTCTAATACGACTCACTATAGGGAGACGTGTGCTCTTCCGATCT NNNNNNNN GGAGAA TCGTATTAGAG	the hairpin primer
BC11	GGG TGAATG AAA GGT GG CTCTAATACGACTCACTATAGGGAGACGTGTGCTCTTCCGATCT NNNNNNNN CGAAGA TCGTATTAGAG	the hairpin primer
BC13	GGG TGAATG AAA GGT GG CTCTAATACGACTCACTATAGGGAGACGTGTGCTCTTCCGATCT NNNNNNNN TCCAGA TCGTATTAGAG	the hairpin primer
BC29	GGG TGAATG AAA GGT GG CTCTAATACGACTCACTATAGGGAGACGTGTGCTCTTCCGATCT NNNNNNNN ATCCAG TCGTATTAGAG	the hairpin primer
BC42	GGG TGAATG AAA GGT GG CTCTAATACGACTCACTATAGGGAGACGTGTGCTCTTCCGATCT NNNNNNNN TTGCTG TCGTATTAGAG	the hairpin primer
BC60	GGG TGAATG AAA GGT GG CTCTAATACGACTCACTATAGGGAGACGTGTGCTCTTCCGATCT NNNNNNNN ACTGTC TCGTATTAGAG	the hairpin primer
BC73	GGG TGAATG AAA GGT GG CTCTAATACGACTCACTATAGGGAGACGTGTGCTCTTCCGATCT NNNNNNNN TCGACT TCGTATTAGAG	the hairpin primer
BC77	GGG TGAATG AAA GGT GG CTCTAATACGACTCACTATAGGGAGACGTGTGCTCTTCCGATCT NNNNNNNN CAGTCT TCGTATTAGAG	the hairpin primer
BC1	GGG TGAATG AAA GGT GG CTCTAATACGACTCACTATAGGGAGACGTGTGCTCTTCCGATCT NNNNNNNN GCATAG TCGTATTAGAG	the hairpin primer
BC5	GGG TGAATG AAA GGT GG CTCTAATACGACTCACTATAGGGAGACGTGTGCTCTTCCGATCT NNNNNNNN CAGGAA TCGTATTAGAG	the hairpin primer
BC6	GGG TGAATG AAA GGT GG CTCTAATACGACTCACTATAGGGAGACGTGTGCTCTTCCGATCT NNNNNNNN ACCGAA TCGTATTAGAG	the hairpin primer
BC7	GGG TGAATG AAA GGT GG CTCTAATACGACTCACTATAGGGAGACGTGTGCTCTTCCGATCT NNNNNNNN CAGGAA TCGTATTAGAG	the hairpin primer
BC8	GGG TGAATG AAA GGT GG CTCTAATACGACTCACTATAGGGAGACGTGTGCTCTTCCGATCT NNNNNNNN AGGCAA TCGTATTAGAG	the hairpin primer
BC9	GGG TGAATG AAA GGT GG CTCTAATACGACTCACTATAGGGAGACGTGTGCTCTTCCGATCT NNNNNNNN GACCAA TCGTATTAGAG	the hairpin primer
BC10	GGG TGAATG AAA GGT GG CTCTAATACGACTCACTATAGGGAGACGTGTGCTCTTCCGATCT NNNNNNNN CGCTAA TCGTATTAGAG	the hairpin primer
BC12	GGG TGAATG AAA GGT GG CTCTAATACGACTCACTATAGGGAGACGTGTGCTCTTCCGATCT NNNNNNNN GAGAGA TCGTATTAGAG	the hairpin primer
BC14	GGG TGAATG AAA GGT GG CTCTAATACGACTCACTATAGGGAGACGTGTGCTCTTCCGATCT NNNNNNNN AGTGGA TCGTATTAGAG	the hairpin primer
BC15	GGG TGAATG AAA GGT GG CTCTAATACGACTCACTATAGGGAGACGTGTGCTCTTCCGATCT NNNNNNNN GTACGA TCGTATTAGAG	the hairpin primer
BC16	GGG TGAATG AAA GGT GG CTCTAATACGACTCACTATAGGGAGACGTGTGCTCTTCCGATCT NNNNNNNN TGGTGA TCGTATTAGAG	the hairpin primer
BC17	GGG TGAATG AAA GGT GG CTCTAATACGACTCACTATAGGGAGACGTGTGCTCTTCCGATCT NNNNNNNN GCTTGA TCGTATTAGAG	the hairpin primer
BC18	GGG TGAATG AAA GGT GG CTCTAATACGACTCACTATAGGGAGACGTGTGCTCTTCCGATCT NNNNNNNN GCAACA TCGTATTAGAG	the hairpin primer
BC19	GGG TGAATG AAA GGT GG CTCTAATACGACTCACTATAGGGAGACGTGTGCTCTTCCGATCT NNNNNNNN CTGACA TCGTATTAGAG	the hairpin primer
BC20	GGG TGAATG AAA GGT GG CTCTAATACGACTCACTATAGGGAGACGTGTGCTCTTCCGATCT NNNNNNNN AGCACA TCGTATTAGAG	the hairpin primer
BC21	GGG TGAATG AAA GGT GG CTCTAATACGACTCACTATAGGGAGACGTGTGCTCTTCCGATCT NNNNNNNN TACGCA TCGTATTAGAG	the hairpin primer
BC22	GGG TGAATG AAA GGT GG CTCTAATACGACTCACTATAGGGAGACGTGTGCTCTTCCGATCT NNNNNNNN GTTGCA TCGTATTAGAG	the hairpin primer
BC23	GGG TGAATG AAA GGT GG CTCTAATACGACTCACTATAGGGAGACGTGTGCTCTTCCGATCT NNNNNNNN TGACCA TCGTATTAGAG	the hairpin primer
BC24	GGG TGAATG AAA GGT GG CTCTAATACGACTCACTATAGGGAGACGTGTGCTCTTCCGATCT NNNNNNNN CATCCA TCGTATTAGAG	the hairpin primer
BC25	GGG TGAATG AAA GGT GG CTCTAATACGACTCACTATAGGGAGACGTGTGCTCTTCCGATCT NNNNNNNN ACGTCA TCGTATTAGAG	the hairpin primer
BC26	GGGTGAATGAAAGGTGGCTCTAATACGACTCACTATAGGGAGACGTGTGCTCTTCCGATCTNNNNNNNN TCGGTA TCGTATTAGAG	the hairpin primer
BC27	GGGTGAATGAAAGGTGGCTCTAATACGACTCACTATAGGGAGACGTGTGCTCTTCCGATCTNNNNNNNN CTCGTA TCGTATTAGAG	the hairpin primer
BC28	GGGTGAATGAAAGGTGGCTCTAATACGACTCACTATAGGGAGACGTGTGCTCTTCCGATCTNNNNNNNN GGTCTA TCGTATTAGAG	the hairpin primer
BC30	GGGTGAATGAAAGGTGGCTCTAATACGACTCACTATAGGGAGACGTGTGCTCTTCCGATCTNNNNNNNN TCTCAG TCGTATTAGAG	the hairpin primer
BC31	GGGTGAATGAAAGGTGGCTCTAATACGACTCACTATAGGGAGACGTGTGCTCTTCCGATCTNNNNNNNN ACAAGG TCGTATTAGAG	the hairpin primer
BC32	GGGTGAATGAAAGGTGGCTCTAATACGACTCACTATAGGGAGACGTGTGCTCTTCCGATCTNNNNNNNN GTTAGG TCGTATTAGAG	the hairpin primer
BC33	GGGTGAATGAAAGGTGGCTCTAATACGACTCACTATAGGGAGACGTGTGCTCTTCCGATCTNNNNNNNN TAACGG TCGTATTAGAG	the hairpin primer
BC34	GGGTGAATGAAAGGTGGCTCTAATACGACTCACTATAGGGAGACGTGTGCTCTTCCGATCTNNNNNNNN ATGTGG TCGTATTAGAG	the hairpin primer
BC35	GGGTGAATGAAAGGTGGCTCTAATACGACTCACTATAGGGAGACGTGTGCTCTTCCGATCTNNNNNNNN AAGACG TCGTATTAGAG	the hairpin primer
BC36	GGGTGAATGAAAGGTGGCTCTAATACGACTCACTATAGGGAGACGTGTGCTCTTCCGATCTNNNNNNNN TTCACG TCGTATTAGAG	the hairpin primer
BC37	GGGTGAATGAAAGGTGGCTCTAATACGACTCACTATAGGGAGACGTGTGCTCTTCCGATCTNNNNNNNN AGATCG TCGTATTAGAG	the hairpin primer
BC38	GGGTGAATGAAAGGTGGCTCTAATACGACTCACTATAGGGAGACGTGTGCTCTTCCGATCTNNNNNNNN GGAATG TCGTATTAGAG	the hairpin primer
BC39	GGGTGAATGAAAGGTGGCTCTAATACGACTCACTATAGGGAGACGTGTGCTCTTCCGATCTNNNNNNNN CCTATG TCGTATTAGAG	the hairpin primer
BC40	GGGTGAATGAAAGGTGGCTCTAATACGACTCACTATAGGGAGACGTGTGCTCTTCCGATCTNNNNNNNN AACGTG TCGTATTAGAG	the hairpin primer
BC41	GGGTGAATGAAAGGTGGCTCTAATACGACTCACTATAGGGAGACGTGTGCTCTTCCGATCTNNNNNNNN TGTGTG TCGTATTAGAG	the hairpin primer
BC43	GGGTGAATGAAAGGTGGCTCTAATACGACTCACTATAGGGAGACGTGTGCTCTTCCGATCTNNNNNNNN GAGTTG TCGTATTAGAG	the hairpin primer
BC44	GGGTGAATGAAAGGTGGCTCTAATACGACTCACTATAGGGAGACGTGTGCTCTTCCGATCTNNNNNNNN TCCTTG TCGTATTAGAG	the hairpin primer
BC45	GGGTGAATGAAAGGTGGCTCTAATACGACTCACTATAGGGAGACGTGTGCTCTTCCGATCTNNNNNNNN ACGAAC TCGTATTAGAG	the hairpin primer
BC46	GGGTGAATGAAAGGTGGCTCTAATACGACTCACTATAGGGAGACGTGTGCTCTTCCGATCTNNNNNNNN GTCAAC TCGTATTAGAG	the hairpin primer
BC47	GGGTGAATGAAAGGTGGCTCTAATACGACTCACTATAGGGAGACGTGTGCTCTTCCGATCTNNNNNNNN CGTAAC TCGTATTAGAG	the hairpin primer
BC48	GGGTGAATGAAAGGTGGCTCTAATACGACTCACTATAGGGAGACGTGTGCTCTTCCGATCTNNNNNNNN TCAGAC TCGTATTAGAG	the hairpin primer
BC49	GGGTGAATGAAAGGTGGCTCTAATACGACTCACTATAGGGAGACGTGTGCTCTTCCGATCTNNNNNNNN TAGCAC TCGTATTAGAG	the hairpin primer
BC50	GGGTGAATGAAAGGTGGCTCTAATACGACTCACTATAGGGAGACGTGTGCTCTTCCGATCTNNNNNNNN CTGTAC TCGTATTAGAG	the hairpin primer
BC51	GGGTGAATGAAAGGTGGCTCTAATACGACTCACTATAGGGAGACGTGTGCTCTTCCGATCTNNNNNNNN TTGAGC TCGTATTAGAG	the hairpin primer
BC52	GGGTGAATGAAAGGTGGCTCTAATACGACTCACTATAGGGAGACGTGTGCTCTTCCGATCTNNNNNNNN AACAGC TCGTATTAGAG	the hairpin primer
BC53	GGGTGAATGAAAGGTGGCTCTAATACGACTCACTATAGGGAGACGTGTGCTCTTCCGATCTNNNNNNNN ATAGGC TCGTATTAGAG	the hairpin primer
BC54	GGGTGAATGAAAGGTGGCTCTAATACGACTCACTATAGGGAGACGTGTGCTCTTCCGATCTNNNNNNNN TATGGC TCGTATTAGAG	the hairpin primer
BC55	GGGTGAATGAAAGGTGGCTCTAATACGACTCACTATAGGGAGACGTGTGCTCTTCCGATCTNNNNNNNN GATACC TCGTATTAGAG	the hairpin primer
BC56	GGGTGAATGAAAGGTGGCTCTAATACGACTCACTATAGGGAGACGTGTGCTCTTCCGATCTNNNNNNNN TGTTCC TCGTATTAGAG	the hairpin primer
BC57	GGGTGAATGAAAGGTGGCTCTAATACGACTCACTATAGGGAGACGTGTGCTCTTCCGATCTNNNNNNNN CAGATC TCGTATTAGAG	the hairpin primer
BC58	GGGTGAATGAAAGGTGGCTCTAATACGACTCACTATAGGGAGACGTGTGCTCTTCCGATCTNNNNNNNN TGCATC TCGTATTAGAG	the hairpin primer
BC59	GGGTGAATGAAAGGTGGCTCTAATACGACTCACTATAGGGAGACGTGTGCTCTTCCGATCTNNNNNNNN GAAGTC TCGTATTAGAG	the hairpin primer
BC61	GGGTGAATGAAAGGTGGCTCTAATACGACTCACTATAGGGAGACGTGTGCTCTTCCGATCTNNNNNNNN AGACTC TCGTATTAGAG	the hairpin primer
BC62	GGGTGAATGAAAGGTGGCTCTAATACGACTCACTATAGGGAGACGTGTGCTCTTCCGATCTNNNNNNNN CTTCTC TCGTATTAGAG	the hairpin primer
BC63	GGGTGAATGAAAGGTGGCTCTAATACGACTCACTATAGGGAGACGTGTGCTCTTCCGATCTNNNNNNNN CCATTC TCGTATTAGAG	the hairpin primer
BC64	GGGTGAATGAAAGGTGGCTCTAATACGACTCACTATAGGGAGACGTGTGCTCTTCCGATCTNNNNNNNN GTGGAT TCGTATTAGAG	the hairpin primer
BC65	GGGTGAATGAAAGGTGGCTCTAATACGACTCACTATAGGGAGACGTGTGCTCTTCCGATCTNNNNNNNN TGCGAT TCGTATTAGAG	the hairpin primer
BC66	GGGTGAATGAAAGGTGGCTCTAATACGACTCACTATAGGGAGACGTGTGCTCTTCCGATCTNNNNNNNN CCTGAT TCGTATTAGAG	the hairpin primer
BC67	GGGTGAATGAAAGGTGGCTCTAATACGACTCACTATAGGGAGACGTGTGCTCTTCCGATCTNNNNNNNN AGGAGT TCGTATTAGAG	the hairpin primer
BC68	GGGTGAATGAAAGGTGGCTCTAATACGACTCACTATAGGGAGACGTGTGCTCTTCCGATCTNNNNNNNN CTCAGT TCGTATTAGAG	the hairpin primer
BC69	GGGTGAATGAAAGGTGGCTCTAATACGACTCACTATAGGGAGACGTGTGCTCTTCCGATCTNNNNNNNN CAAGGT TCGTATTAGAG	the hairpin primer
BC70	GGGTGAATGAAAGGTGGCTCTAATACGACTCACTATAGGGAGACGTGTGCTCTTCCGATCTNNNNNNNN GATCGT TCGTATTAGAG	the hairpin primer
BC71	GGGTGAATGAAAGGTGGCTCTAATACGACTCACTATAGGGAGACGTGTGCTCTTCCGATCTNNNNNNNN GGATGT TCGTATTAGAG	the hairpin primer
BC72	GGGTGAATGAAAGGTGGCTCTAATACGACTCACTATAGGGAGACGTGTGCTCTTCCGATCTNNNNNNNN ACCTGT TCGTATTAGAG	the hairpin primer
BC74	GGGTGAATGAAAGGTGGCTCTAATACGACTCACTATAGGGAGACGTGTGCTCTTCCGATCTNNNNNNNN ACAGCT TCGTATTAGAG	the hairpin primer
BC75	GGGTGAATGAAAGGTGGCTCTAATACGACTCACTATAGGGAGACGTGTGCTCTTCCGATCTNNNNNNNN CTACCT TCGTATTAGAG	the hairpin primer
BC76	GGGTGAATGAAAGGTGGCTCTAATACGACTCACTATAGGGAGACGTGTGCTCTTCCGATCTNNNNNNNN AGTCCT TCGTATTAGAG	the hairpin primer
BC78	GGGTGAATGAAAGGTGGCTCTAATACGACTCACTATAGGGAGACGTGTGCTCTTCCGATCTNNNNNNNN GCCATT TCGTATTAGAG	the hairpin primer
BC79	GGGTGAATGAAAGGTGGCTCTAATACGACTCACTATAGGGAGACGTGTGCTCTTCCGATCTNNNNNNNN ACGCTT TCGTATTAGAG	the hairpin primer
BC80	GGGTGAATGAAAGGTGGCTCTAATACGACTCACTATAGGGAGACGTGTGCTCTTCCGATCTNNNNNNNN CACCTT TCGTATTAGAG	the hairpin primer
RNA carrier	rArUrC rCrGrU rCrArG rGrUrU rUrUrC rCrUrG rArC
dTrU tail	/5Phos/ CCA CCT TTC ATT CAC CCTTTTTTTrUrUrUrUrUrUrUrUrUrUrUrUrUrUrUrUrUrUrU/3ddC/	the tail of hairpin primer
RandomRT primer6	TA CAC GAC GCT CTTCCG ATCTNNNNNN	RT primer for library preparation
P5	AATGATACGGCGACCACCGAGATCTACAC	library enrichment
P7	CAAGCAGAAGACGGCATACGAGAT	library enrichment
NEBNext1	CAAGCAGAAGACGGCATACGAGATCGTGATGTGACTGGAGTTCAGACGTGTGCTCTTCCGATC*T	NEBNext® Multiplex Oligos for Illumina®
NEBNext2	CAAGCAGAAGACGGCATACGAGATACATCGGTGACTGGAGTTCAGACGTGTGCTCTTCCGATC*T	NEBNext® Multiplex Oligos for Illumina®
NEBNext3	CAAGCAGAAGACGGCATACGAGATGCCTAAGTGACTGGAGTTCAGACGTGTGCTCTTCCGATC*T	NEBNext® Multiplex Oligos for Illumina®
NEBNext4	CAAGCAGAAGACGGCATACGAGATTGGTCAGTGACTGGAGTTCAGACGTGTGCTCTTCCGATC*T	NEBNext® Multiplex Oligos for Illumina®
NEBNext5	CAAGCAGAAGACGGCATACGAGATCACTGTGTGACTGGAGTTCAGACGTGTGCTCTTCCGATC*T	NEBNext® Multiplex Oligos for Illumina®
NEBNext6	CAAGCAGAAGACGGCATACGAGATATTGGCGTGACTGGAGTTCAGACGTGTGCTCTTCCGATC*T	NEBNext® Multiplex Oligos for Illumina®
NEBNext7	CAAGCAGAAGACGGCATACGAGATGATCTGGTGACTGGAGTTCAGACGTGTGCTCTTCCGATC*T	NEBNext® Multiplex Oligos for Illumina®
NEBNext8	CAAGCAGAAGACGGCATACGAGATTCAAGTGTGACTGGAGTTCAGACGTGTGCTCTTCCGATC*T	NEBNext® Multiplex Oligos for Illumina®
NEBNext9	CAAGCAGAAGACGGCATACGAGATCTGATCGTGACTGGAGTTCAGACGTGTGCTCTTCCGATC*T	NEBNext® Multiplex Oligos for Illumina®
NEBNext12	CAAGCAGAAGACGGCATACGAGATTACAAGGTGACTGGAGTTCAGACGTGTGCTCTTCCGATC*T	NEBNext® Multiplex Oligos for Illumina®
NEBNext Universal	AAT GAT ACG GCG ACC ACC GAG ATC TAC ACT CTT TCC CTA CAC GAC GCT CTT CCG ATC*T	NEBNext® Multiplex Oligos for Illumina®

## Sheet: Table S4
name	sequence	description
ERC002F	GCCGGtaatacgactcactataggg	Universal T7 forward primers
ERC002R	TTTTTTTTTTTTTTTTTTTTTTTTTTTTTTTTTTTTTTTTTTTTTTTTTTTTTTTTTTTTCGAAGAGCGACGATG	polyT encoding primers for dedicated ERCC species
ERC134R	TTTTTTTTTTTTTTTTTTTTTTTTTTTTTTTTTTTTTTTTTTTTTTTTTTTTTTTTTTTTAGCATCTCAGTAGCTATTTG	polyT encoding primers for dedicated ERCC species
ERC136R	TTTTTTTTTTTTTTTTTTTTTTTTTTTTTTTTTTTTTTTTTTTTTTTTTTTTTTTTTTTTGTATACCCACGTCCTCTTTG	polyT encoding primers for dedicated ERCC species
ERC137R	TTTTTTTTTTTTTTTTTTTTTTTTTTTTTTTTTTTTTTTTTTTTTTTTTTTTTTTTTTTTATTGATCACCCAAAAACGAG	polyT encoding primers for dedicated ERCC species
ERC142R	TTTTTTTTTTTTTTTTTTTTTTTTTTTTTTTTTTTTTTTTTTTTTTTTTTTTTTTTTTTTCTAGTAAGCTCACACCAG	polyT encoding primers for dedicated ERCC species
ERC143R	TTTTTTTTTTTTTTTTTTTTTTTTTTTTTTTTTTTTTTTTTTTTTTTTTTTTTTTTTTTTAGACGCCTATCTAAGTAGC	polyT encoding primers for dedicated ERCC species
ERC144R	TTTTTTTTTTTTTTTTTTTTTTTTTTTTTTTTTTTTTTTTTTTTTTTTTTTTTTTTTTTTCTTGATTATGTGCCGGAC	polyT encoding primers for dedicated ERCC species
ERC145R	TTTTTTTTTTTTTTTTTTTTTTTTTTTTTTTTTTTTTTTTTTTTTTTTTTTTTTTTTTTTCCCGTTTCTTTACATAGGTC	polyT encoding primers for dedicated ERCC species
ERC148R	TTTTTTTTTTTTTTTTTTTTTTTTTTTTTTTTTTTTTTTTTTTTTTTTTTTTTTTTTTTTCGATTCTCCATTGGTAAATAAC	polyT encoding primers for dedicated ERCC species
ERC150R	TTTTTTTTTTTTTTTTTTTTTTTTTTTTTTTTTTTTTTTTTTTTTTTTTTTTTTTTTTTTACACGCCAGAACCAATAC	polyT encoding primers for dedicated ERCC species
ERC156R	TTTTTTTTTTTTTTTTTTTTTTTTTTTTTTTTTTTTTTTTTTTTTTTTTTTTTTTTTTTTAGCACGGCTTATACCATG	polyT encoding primers for dedicated ERCC species
ERC170R	TTTTTTTTTTTTTTTTTTTTTTTTTTTTTTTTTTTTTTTTTTTTTTTTTTTTTTTTTTTTCATGGAGTTTCATAACCCAAAG	polyT encoding primers for dedicated ERCC species
ERC171R	TTTTTTTTTTTTTTTTTTTTTTTTTTTTTTTTTTTTTTTTTTTTTTTTTTTTTTTTTTTTCGTTCTTTGGTCGCAATC	polyT encoding primers for dedicated ERCC species
ERC158R	TTTTTTTTTTTTTTTTTTTTTTTTTTTTTTTTTTTTTTTTTTTTTTTTTTTTTTTTTTTTGTCTTCACACTACCAATATTCTC	polyT encoding primers for dedicated ERCC species
ERC160R	TTTTTTTTTTTTTTTTTTTTTTTTTTTTTTTTTTTTTTTTTTTTTTTTTTTTTTTTTTTTCTTTGATATTGCAGGTCTGC	polyT encoding primers for dedicated ERCC species
ERC162R	TTTTTTTTTTTTTTTTTTTTTTTTTTTTTTTTTTTTTTTTTTTTTTTTTTTTTTTTTTTTAATGTTTGGCAGCTCCAC	polyT encoding primers for dedicated ERCC species
ERC163R	TTTTTTTTTTTTTTTTTTTTTTTTTTTTTTTTTTTTTTTTTTTTTTTTTTTTTTTTTTTTCCGATTAGTTTACAGTCGC	polyT encoding primers for dedicated ERCC species
ERC165R	TTTTTTTTTTTTTTTTTTTTTTTTTTTTTTTTTTTTTTTTTTTTTTTTTTTTTTTTTTTTCCTTACGAGATAGCGGTG	polyT encoding primers for dedicated ERCC species
ERC168R	TTTTTTTTTTTTTTTTTTTTTTTTTTTTTTTTTTTTTTTTTTTTTTTTTTTTTTTTTTTTGTATCATGAAAACTGGATTGC	polyT encoding primers for dedicated ERCC species
ERC147R	TTTTTTTTTTTTTTTTTTTTTTTTTTTTTTTTTTTTTTTTTTTTTTTTTTTTTTTTTTTTCCTCTTAGTTTCACTTATTGC	polyT encoding primers for dedicated ERCC species
ERC157R	TTTTTTTTTTTTTTTTTTTTTTTTTTTTTTTTTTTTTTTTTTTTTTTTTTTTTTTTTTTTCCATCATAAGGGTTGTAACC	polyT encoding primers for dedicated ERCC species
ERC004R	TTTTTTTTTTTTTTTTTTTTTTTTTTTTTTTTTTTTTTTTTTTTTTTTTTTTTTTTTTTTGCCTCTGGTGATTTAACC	polyT encoding primers for dedicated ERCC species
ERC009R	TTTTTTTTTTTTTTTTTTTTTTTTTTTTTTTTTTTTTTTTTTTTTTTTTTTTTTTTTTTTAGACTCACCTCGATATACAG	polyT encoding primers for dedicated ERCC species
ERC012R	TTTTTTTTTTTTTTTTTTTTTTTTTTTTTTTTTTTTTTTTTTTTTTTTTTTTTTTTTTTTCAAGTCCGGCTTCAAAC	polyT encoding primers for dedicated ERCC species
q002F	TCGCACTGAACTCGGATAGG	primers for ddPCR
q002F	ATGACGAGGCAGTTTCCAGA	primers for ddPCR
q136F	GGTGCCGCTGTAACATCAAT	primers for ddPCR
q136F	GCCGTTACAGTTCCTTCACC	primers for ddPCR
q134F	GTTATAAGTGACGCCTCCCC	primers for ddPCR
q134R	TCTCAGTAGCTATTTGTAAGGCA	primers for ddPCR
q142F	ACTACTATCAGATCCGGCGC	primers for ddPCR
q142R	GGAAGGTTGTATCTGCTCGC	primers for ddPCR
q137F	AGATACCCGTAGCGTGATGG	primers for ddPCR
q137R	TGATCGGAGGTCATGGCTTT	primers for ddPCR
q143F	GCGTGCGTGAGTCTACATTT	primers for ddPCR
q143R	ATTACAGACACATTCGGCGC	primers for ddPCR
q158F	CAAACTGCTCATTTACACTGTCA	primers for ddPCR
q158R	ATAAGTCCCATCCGCATCCG	primers for ddPCR
q162F	GCCCACCAGCAACAACTATG	primers for ddPCR
q162R	GGAGAGGGCAAGGTCAGTAA	primers for ddPCR
q160F	AGGCTATGATTCACCACCGT	primers for ddPCR
q160R	CTAACGCTACTAGGGCAAGC	primers for ddPCR
q163F	ACGCGGAGTCAACCTGATAA	primers for ddPCR
q163R	TCATAGACGAAGCGAGGACC	primers for ddPCR
q165F	GTCAACGTCAGGCAATGTGT	primers for ddPCR
q165R	CGTGATATGTGCAGAACCCG	primers for ddPCR
q157F	CATAAGCGGTTACCACAGGC	primers for ddPCR
q157R	GCCTAGACCGCACTTAAAGC	primers for ddPCR
q150F	CTTGACATTCAGCCAGCCTC	primers for ddPCR
q150R	AGCAGGTTCGGATCTTTGGA	primers for ddPCR
q145F	GAAATCGGAGGTGTGGATGC	primers for ddPCR
q145R	AGCCCTGCAGAAATAAACGC	primers for ddPCR
q148F	AAATCGGAGGCAGGGGTTTA	primers for ddPCR
q148R	AATGCGTTTGGAGGGGTAGA	primers for ddPCR
q170F	GCTGGCTCTTTAATGGGAGG	primers for ddPCR
q170R	TAAAACCCCTGCCTGCAATG	primers for ddPCR
q171F	TCGTACGGTTAAGAGCCTCC	primers for ddPCR
q171R	ACCTTGTCACCGTCAGCTTA	primers for ddPCR
q144F	ATATCACTGAGCCCGGGAAG	primers for ddPCR
q144R	GCTAGGACCAGAACCCCTTT	primers for ddPCR
q004F	ACTACTGGGGCGAGTATTCC	primers for ddPCR
q004R	TGGGGAAATTTGGGAAGCAG	primers for ddPCR
q009F	AGTGCTGATGTATGCCCCAT	primers for ddPCR
q009R	AGCCACGACCTATATCAGCC	primers for ddPCR
q012F	AACTTGGAAGGCGGCTAGAT	primers for ddPCR
q012R	GACACTCTGCTAATTGGGCG	primers for ddPCR
q168F	TGGAATGTTCATTGGTTCAGCA	primers for ddPCR
q168R	GTTAGAGGTGAGGAGGCGAA	primers for ddPCR
q147F	TGGCTTGTTGTCTCCAGATT	primers for ddPCR
q147R	CAAAATGCCCTGGACACTCT	primers for ddPCR
q156F	TTCGTACAGGCAGGCTAAGT	primers for ddPCR
q156R	GCGCGATTGAGTGAACGTAT	primers for ddPCR

## Sheet: Table S5
ID	length after IVT (nt)	bioanalyzer measure (ng/µl)	RNA Qubit measure (ng/µl)	dilution fold	assembly volume (µl)	ddPCR readout (after 1:10,000 dilution), copy/µl
ERCC-00009	543	0.966	0.994	4	1	866.379
ERCC-00012	527	0.961	0.925	4	1	1660.83
ERCC-00143	532	0.812	1	4	1	1668.6
ERCC-00160	536	0.921	0.681	4	1	1720.7
ERCC-00002	542	0.845	0.854	8	1	780.471
ERCC-00144	522	0.875	0.837	8	1	714.879
ERCC-00150	537	0.758	0.773	8	1	691.844
ERCC-00157	513	1.275	0.797	8	1	995.149
ERCC-00134	312	0.59	0.662	16	1	501.272
ERCC-00147	502	0.867	0.462	16	1	259.833
ERCC-00163	543	1.157	0.544	16	1	330.463
ERCC-00170	517	0.592	0.726	16	1	335.703
ERCC-00137	541	0.825	0.509	32	1	169.028
ERCC-00148	533	0.573	0.912	32	1	130.431
ERCC-00158	543	0.758	0.25	32	1	217.451
ERCC-00168	542	0.547	0.25	32	1	185.238
ERCC-00004	543	0.601	0.435	n.a	1	4931.11
ERCC-00136	539	0.656	0.622	n.a	1	4515.55
ERCC-00142	498	0.525	0.65	n.a	1	6648.19
ERCC-00145	543	1.075	0.856	n.a	1	3932.61
ERCC-00156	533	0.989	1.04	n.a	1	7999.9
ERCC-00162	527	0.697	0.397	n.a	1	5526.29
ERCC-00165	540	1.303	0.855	n.a	1	6657.9
ERCC-00171	542	1.173	1.17	n.a	1	7651.21
